# Supplementary material for: Early therapeutic drug monitoring of methotrexate and its association with acute kidney injury: A retrospective cohort study
Source: Cancer Med. 2024 Sep 10;13(17):e70176. doi: 10.1002/cam4.70176 (PMC11386298; doi:10.1002/cam4.70176)
Supplement: Supplementary file 1 — Appendices S1–S4. [file CAM4-13-e70176-s001.zip]

Archive with 2 entries (2 files):
- Appendices_mtx_drug_monitor_aki_clean.docx
- Appendix_3_figure.jpg
